# Supplementary material for: Starve to Sustain—An Ancient Syrian Landrace of Sorghum as Tool for Phosphorous Bio-Economy?
Source: Int J Mol Sci. 2021 Aug 27;22(17):9312. doi: 10.3390/ijms22179312 (PMC8430806; doi:10.3390/ijms22179312)
Supplement: Supplementary file 1 [file ijms-22-09312-s001.zip]

Archive with 1 entries (1 files):
- ijms-1340933-supplementary.pdf
